# Supplementary material for: Positive-Strand RNA Viruses Induce LTR Retrotransposon Transcription and Extrachromosomal Circular DNA Generation in Plants
Source: Int J Mol Sci. 2025 Dec 26;27(1):286. doi: 10.3390/ijms27010286 (PMC12786186; doi:10.3390/ijms27010286)
Supplement: Supplementary file 1 [file ijms-27-00286-s001.zip]

Archive with 3 entries (3 files):
- File_S1.pdf
- Supplementary_Figures.pdf
- Supplementary_Tables.xlsx
