# Supplementary material for: Positive-Strand RNA Viruses Induce LTR Retrotransposon Transcription and Extrachromosomal Circular DNA Generation in Plants
Source: Int J Mol Sci. 2025 Dec 26;27(1):286. doi: 10.3390/ijms27010286 (PMC12786186; doi:10.3390/ijms27010286)
Supplement: Supplementary file 1 [file ijms-27-00286-s001.zip › Supplementary_Tables.xlsx]

## Sheet: S1
Table S1: Primer sequences used in the study for RT-PCR virus detection
Primer	Sequence, 5’-3’	Length PCR product
RT_trv2_F	GTTCAGGCGGTTCTTGTGTGTC	234 bp
RT_trv2_R	TTGAACCTAAAACTTCAGACACGGATCTAC
RT_pvx_F	TGCAGAAACCATAAGGGCCA	216 bp
RT_pvx_R	TGGCACGGGCTGTACTAAAG
RT_trsv2 _F	ACGAATGTCCCCCTCTGAGA	353 bp
RT_trsv2 _R	ACATAGAGGTCGACCCGTCA

## Sheet: S2
Table S2: Arabidopsis thaliana TRV DEG
GeneID	logFC	Adj. p-value
AT1G13650	-4.50963	7.50013e-09
AT1G73600	-3.96972	7.50013e-09
AT1G16410	-3.82689	6.73827e-08
AT1G12610	-5.94227	3.70358e-07
AT4G35770	3.81747	5.07766e-07
AT1G33760	-5.45685	2.49273e-05
AT5G48490	-3.34468	2.57589e-05
AT1G45201	-3.23076	2.88399e-05
AT2G05540	3.41943	0.000139474
AT5G24150	-3.87629	0.000220428
AT3G03780	-2.70614	0.00162988
AT1G62560	-3.62745	0.00162988
AT4G15210	-3.32087	0.00162988
AT4G16590	-4.63566	0.00163878
AT1G28330	2.68281	0.00190307
AT2G33830	2.74358	0.0019457
AT3G47340	2.55474	0.00441964
AT5G03350	-2.5564	0.00450099
AT3G30775	4.1995	0.00611745
AT1G14250	-2.54837	0.00611745
AT3G25610	5.01125	0.00990603
AT5G42900	4.89021	0.013029
AT2G20750	-4.10509	0.013224
AT1G78370	-2.42325	0.013224
AT5G54190	-2.62418	0.0171656
AT4G12980	-2.40486	0.0171656
AT4G10120	-2.64724	0.0176601
AT3G13790	2.82717	0.0217143
AT1G06160	4.76075	0.0217143
AT5G09440	2.91817	0.0232374
AT3G29250	4.70107	0.0293455
AT4G04610	-2.30821	0.0293455
AT5G13930	-2.55266	0.0322137
AT2G46650	-2.32578	0.0322137
AT5G07460	-2.47736	0.0323253
AT3G56290	-2.29214	0.0323253
AT4G30270	2.49367	0.0323253
AT3G14990	2.26051	0.0323253
AT3G26830	4.60774	0.0323253
AT5G57655	2.2033	0.0352954
AT1G02920	2.3877	0.0352954
AT3G58990	-2.48146	0.0352954
AT5G45820	-2.30975	0.0363175
AT5G09570	4.57772	0.0379926
AT3G26570	-2.18758	0.0405647
AT4G39960	-3.62191	0.0423976
AT2G43100	-2.20427	0.0427782
AT1G02930	2.17828	0.043327
AT3G15356	2.79769	0.044477
AT1G55960	-2.2963	0.0473597
AT3G52720	-2.21178	0.0482551

## Sheet: S3
Table S3: Arabidopsis thaliana PVX DEG
GeneID	logFC	Adj. p-value
AT5G20230	4.87921	5.4872e-14
AT4G35770	4.48304	4.1585e-10
AT2G05540	4.36692	2.7529e-08
AT1G45201	-3.77694	3.1203e-07
AT3G59930	3.57307	6.0713e-07
AT4G15210	-5.46307	8.4452e-07
AT2G29350	4.06432	8.4452e-07
AT1G13650	-3.56492	1.5534e-06
AT4G30270	3.75001	2.1168e-06
AT5G24770	-3.40101	9.3874e-06
AT3G47340	3.20415	1.0482e-05
AT3G60415	3.16544	1.3744e-05
AT5G09440	4.00555	1.3744e-05
AT1G33760	-5.41197	1.3749e-05
AT1G67980	6.34676	1.3749e-05
AT3G03780	-3.16192	1.6747e-05
AT1G16410	-3.14441	1.6747e-05
AT4G39670	3.63517	2.1874e-05
AT3G14210	-3.13013	2.8882e-05
AT1G65845	3.04025	3.2797e-05
AT1G78370	-3.04523	4.1448e-05
AT3G26960	-4.86512	4.7988e-05
AT4G15610	6.43589	4.9087e-05
AT1G73600	-2.99296	5.2117e-05
AT3G28210	5.97742	6.9715e-05
AT5G07440	3.15536	6.9992e-05
AT5G44585	3.61529	9.3091e-05
AT5G56870	3.01065	0.00010858
AT2G45470	-3.02739	0.00011987
AT4G06746	4.14004	0.00017329
AT2G17230	-2.9371	0.00017329
AT2G23170	5.60158	0.00037519
AT3G30775	4.60148	0.00039666
AT5G39610	5.59795	0.00046207
AT5G13330	5.56376	0.00046293
AT4G02380	3.228	0.00050818
AT5G54190	-3.03861	0.00050818
AT3G03820	-2.98555	0.00050818
AT5G57655	2.696	0.00051002
AT4G04610	-2.79723	0.00056552
AT4G18440	-2.6859	0.00063951
AT1G01480	5.74647	0.00068878
AT1G26390	5.42644	0.00068878
AT1G62560	-3.32284	0.00075576
AT1G30700	5.6054	0.00078178
AT1G52200	3.71467	0.00078178
AT5G40780	2.93955	0.00080305
AT1G28330	2.63726	0.00089372
AT2G36870	-2.7149	0.00101953
AT1G24020	-3.32522	0.00101953
AT5G48490	-2.68475	0.0012406
AT1G12610	-4.31958	0.0012406
AT4G37370	3.90733	0.00132346
AT2G47440	-2.61846	0.00147791
AT4G12730	-2.60621	0.00147992
AT1G10070	5.2213	0.0015477
AT5G52570	5.2213	0.0015477
AT1G61800	5.36103	0.0015477
AT5G23820	-2.81803	0.00159562
AT4G27410	2.70331	0.00159562
AT5G62210	-4.675	0.00159562
AT5G07690	-4.29088	0.00171817
AT3G45300	2.81612	0.0017302
AT1G02920	2.71816	0.0017302
AT3G13100	4.76017	0.0017302
AT4G36360	-2.96717	0.0017302
AT1G32350	5.614	0.00176256
AT5G42720	-4.3074	0.00181575
AT1G78820	-2.58643	0.00181575
AT3G55970	5.13769	0.00189018
AT4G21060	5.1174	0.00199172
AT4G18760	-2.95082	0.00207711
AT3G54600	-2.5463	0.00207711
AT3G46690	5.07559	0.00222671
AT3G49780	2.6311	0.00224693
AT5G45650	-2.86664	0.00227652
AT1G22990	5.05961	0.00245707
AT1G30720	5.06492	0.00245707
AT2G37750	3.57931	0.00247646
AT1G66050	5.07263	0.00248806
AT5G03760	-3.18385	0.00252185
AT2G29470	5.04281	0.00252185
AT5G13930	-2.79907	0.00265228
AT2G31945	4.73083	0.00265228
AT2G39330	-3.19899	0.00275005
AT3G13790	2.96044	0.0028916
AT4G15830	-4.53061	0.00322369
AT1G22890	2.41183	0.00333678
AT3G04060	4.97285	0.00333678
AT2G33830	2.46901	0.00349767
AT3G26830	4.928	0.00376822
AT4G21120	5.4223	0.00425806
AT3G27690	-3.00047	0.00437076
AT1G72680	2.93945	0.00437076
AT1G14250	-2.38692	0.0043925
AT5G17700	-3.99385	0.00446534
AT3G25610	4.85389	0.00476755
AT5G42900	4.76991	0.00489283
AT1G66570	4.88433	0.00524778
AT2G29460	4.83007	0.00535356
AT4G03210	-2.35257	0.00536662
AT3G28770	4.79627	0.0054755
AT2G41190	5.05952	0.0054755
AT1G02930	2.32758	0.006015
AT5G07030	-2.56445	0.006015
AT2G35980	4.78712	0.006015
AT4G37240	-3.12584	0.00615458
AT3G22600	2.98739	0.00624016
AT4G08950	-2.34436	0.00632214
AT3G26210	2.65245	0.00687864
AT5G01790	-4.37015	0.00765871
AT5G66780	4.76394	0.00766169
AT1G13990	2.27212	0.00787808
AT4G24000	5.26061	0.00795285
AT4G30020	-2.97031	0.00795285
AT3G04010	4.71937	0.00795285
AT1G13520	4.71937	0.00798214
AT3G10080	-2.60091	0.00822921
AT4G23990	-3.94365	0.00832775
AT5G39050	2.53969	0.00832775
AT4G17470	-3.7725	0.00841507
AT2G29490	4.6631	0.00882271
AT4G10960	4.71053	0.0090021
AT1G10640	-3.84575	0.00909814
AT5G39520	4.91218	0.00954829
AT3G23810	-2.27547	0.0098471
AT4G16590	-3.84278	0.0104974
AT1G08930	2.20643	0.0114106
AT1G29050	4.60064	0.0114106
AT5G27920	4.56974	0.0118846
AT2G34620	-2.27986	0.0118846
AT3G43850	4.55144	0.012063
AT3G26570	-2.20435	0.0125059
AT1G21400	2.57055	0.0125059
AT5G55620	-2.50556	0.0125271
AT1G19610	4.14333	0.0130329
AT2G19800	4.59566	0.0130329
AT2G39030	-3.98505	0.0130329
AT2G41312	-3.98505	0.0130329
AT3G60966	4.52027	0.0130616
AT2G38995	-3.89675	0.0131405
AT3G48850	4.56204	0.0134175
AT1G67750	-2.81316	0.0140746
AT5G04220	4.50921	0.014137
AT4G03320	4.53671	0.0146112
AT1G80050	-2.48604	0.0147949
AT4G39510	-3.75789	0.0149247
AT1G22400	2.59587	0.0149456
AT1G04110	-3.53706	0.0150368
AT1G08130	-3.85283	0.0150368
AT1G24170	-2.27966	0.0160283
AT3G48020	4.12009	0.0168866
AT5G43990	-4.18958	0.0171059
AT3G23020	-4.18958	0.0171059
AT3G24495	-4.18958	0.0171059
AT3G57780	-4.18958	0.0171059
AT4G10955	-4.18958	0.0171059
AT4G23020	-4.18958	0.0171059
AT1G60660	-3.2282	0.0174785
AT3G63380	4.43835	0.0180596
AT4G14680	-2.50093	0.0185776
AT3G01420	4.50432	0.0187887
AT2G40610	-2.13391	0.0203048
AT2G20750	-3.46835	0.0203738
AT4G31050	-3.89624	0.0203977
AT1G75220	2.34487	0.0206397
AT5G49450	2.19822	0.0206794
AT2G13790	2.40115	0.0211584
AT3G28760	-3.78572	0.0211584
AT3G12145	-3.16829	0.0216861
AT1G07040	2.37234	0.0216861
AT3G49210	4.35106	0.0218662
AT3G06770	-2.61457	0.0218662
AT1G15010	2.32954	0.0218662
AT3G04290	-2.23567	0.0234173
AT1G14870	3.48467	0.0237814
AT4G12880	-2.12862	0.0237814
AT2G34610	4.38689	0.0237814
AT1G54575	4.36231	0.0243183
AT3G51440	4.29332	0.0245075
AT5G44572	2.12356	0.0245075
AT2G43800	-2.48345	0.0245075
AT2G38750	-2.83359	0.0245075
AT5G12420	4.31665	0.0245075
AT4G11830	4.32407	0.0245075
AT3G29320	-2.34536	0.0245075
AT1G65010	-2.16436	0.0245075
AT3G14990	2.08777	0.024847
AT1G19530	4.27822	0.0253717
AT5G16970	2.0525	0.0255675
AT5G12940	-2.17684	0.0256329
AT1G01340	4.30998	0.0260836
AT5G43420	4.30998	0.0260836
AT3G54400	-2.77606	0.026619
AT1G52400	-2.04996	0.0274038
AT1G19250	4.36304	0.0274767
AT3G52720	-2.09029	0.0274767
AT3G58990	-2.19267	0.027529
AT4G13180	2.21504	0.027529
AT1G41830	-2.23358	0.027529
AT4G33980	3.25043	0.027529
AT1G09932	2.25199	0.0284815
AT1G30530	-2.7052	0.0288672
AT5G41050	-2.1574	0.0291158
AT4G31590	-3.09988	0.0293383
AT2G43510	2.35962	0.029355
AT3G07010	-2.26351	0.0299058
AT4G01430	4.26789	0.0302368
AT3G18080	-2.00983	0.0306613
AT5G18130	2.02831	0.0315041
AT4G21990	-2.65994	0.0319963
AT1G53625	4.23173	0.032224
AT2G43820	1.99554	0.0328744
AT5G52280	-2.74044	0.0329177
AT5G62500	-3.66542	0.0329177
AT2G02930	4.18864	0.0329177
AT4G12900	-2.24808	0.0329177
AT5G18270	4.2322	0.0330179
AT4G37390	4.29508	0.0332426
AT3G54810	-2.03109	0.0332426
AT4G18170	4.24463	0.0334388
AT2G33590	2.18114	0.0338079
AT5G23310	-2.20948	0.0338438
AT2G38400	3.04651	0.0340356
AT3G06750	-2.16579	0.0340356
AT2G05380	1.99259	0.0340356
AT4G04750	-3.75186	0.0340356
AT1G62540	-3.75186	0.0340356
AT3G03840	-2.91076	0.0345625
AT5G26340	1.97679	0.0345625
AT5G54970	-2.50532	0.0355746
AT3G61820	-2.04983	0.0355746
AT5G65380	2.51422	0.0360821
AT2G46650	-2.01777	0.0361483
AT1G51080	-3.00876	0.0361483
AT4G28490	3.14913	0.0367042
AT1G11220	-3.98312	0.0367042
AT5G06470	-3.98312	0.0367042
AT3G16610	-3.98312	0.0367042
AT3G48660	-3.98312	0.0367042
AT3G54710	-3.98312	0.0367042
AT4G01580	-3.98312	0.0367042
AT4G25120	-3.98312	0.0367042
AT4G21270	-3.98312	0.0367042
AT5G50800	-3.70941	0.0372167
AT2G39570	2.04393	0.0380802
AT1G26410	4.14583	0.0381873
AT3G28420	-2.65177	0.0381873
AT4G27130	1.97252	0.0381873
AT4G28140	3.29841	0.0381873
AT1G65250	4.15621	0.0381873
AT2G25090	4.15621	0.0381873
AT3G51330	2.60904	0.0388963
AT2G30140	2.32346	0.0389399
AT3G29035	4.06992	0.0391188
AT1G69840	1.94466	0.039241
AT4G02100	-3.36914	0.0394876
AT1G74450	-2.31064	0.0398909
AT4G32870	2.25744	0.0404773
AT5G25250	2.1376	0.042098
AT5G67070	-2.02583	0.042098
AT2G43100	-1.96953	0.0421793
AT4G38770	-1.94129	0.0423317
AT5G18700	-3.2424	0.0426551
AT5G20250	1.94987	0.0426551
AT4G37520	2.51468	0.0426551
AT4G39330	-1.93464	0.0433888
AT5G41140	-3.24008	0.0437171
AT4G35320	-2.46664	0.0437267
AT5G55730	-2.13391	0.0444527
AT1G13250	-2.37206	0.0480317
AT4G36450	4.07358	0.0480317
AT3G17790	4.07358	0.0480317
AT3G06420	2.92029	0.0487881
AT5G11260	4.0511	0.049203
AT5G37770	-1.97855	0.0498342

## Sheet: S4
Table S4: Nicotiana benthamiana TRV DEG
GeneID	logFC	Adj. p-value
Niben101Scf01051g09003.1	5.57148	0.000191367
Niben101Scf06525g03013.1	3.50502	0.000275793
Niben101Scf03147g10010.1	3.95721	0.00546793
Niben101Scf02171g00007.1	4.50214	0.0156414
Niben101Scf12903g01001.1	-4.1288	0.0176231
Niben101Scf02648g01001.1	2.88325	0.0176231
Niben101Scf35444g00004.1	6.75051	0.0176231
Niben101Scf05404g09001.1	7.8251	0.0338129
Niben101Scf01252g03001.1	-2.4185	0.0440098

## Sheet: S5
Table S5: Nicotiana benthamiana TRSV DEG
GeneID	logFC	adj.P.Val
Niben101Scf00245g05007.1	-3.32324	0.016847
Niben101Scf10735g00018.1	-3.16061	0.016847
Niben101Scf00719g00004.1	-2.6343	0.018593
Niben101Scf06525g03013.1	2.53263	0.024708
Niben101Scf01008g01008.1	-2.40768	0.03092
Niben101Scf05643g05001.1	4.07989	0.03092

## Sheet: S6
Table S6: Nicotiana benthamiana PVX DEG
GeneID	logFC	Adj. p-value
Niben101Scf07321g00007.1	9.4891	2.17954e-06
Niben101Scf01051g09003.1	6.76854	2.17954e-06
Niben101Scf16582g00010.1	-3.49381	0.000118564
Niben101Scf03326g04014.1	3.33	0.000322006
Niben101Scf04309g02001.1	-3.59959	0.000369413
Niben101Scf04641g00012.1	-2.87296	0.000522264
Niben101Scf03631g01004.1	-3.00894	0.000522264
Niben101Scf08819g00017.1	-3.11147	0.000522264
Niben101Scf00893g01029.1	-2.71947	0.000710826
Niben101Scf09471g00002.1	8.16133	0.000710826
Niben101Scf11546g00009.1	-3.76194	0.00100363
Niben101Scf01252g03001.1	-3.0622	0.00100363
Niben101Scf02648g01001.1	3.29973	0.00110186
Niben101Scf00705g04009.1	8.91721	0.0011414
Niben101Scf06412g04013.1	4.22483	0.00118819
Niben101Scf06525g03013.1	2.80579	0.00136269
Niben101Scf01578g00012.1	-2.86178	0.00148621
Niben101Scf00449g06008.1	4.41441	0.00148621
Niben101Scf08390g02012.1	9.48745	0.00168205
Niben101Scf12903g01001.1	-6.01536	0.00209516
Niben101Scf06310g00007.1	-2.84665	0.00266098
Niben101Scf09262g01017.1	3.88772	0.00266098
Niben101Scf12738g00010.1	2.32077	0.00325302
Niben101Scf01475g00019.1	8.68081	0.00336875
Niben101Scf06364g00003.1	-3.62858	0.0039105
Niben101Scf05329g05016.1	-2.49363	0.0039105
Niben101Scf00577g07003.1	3.3167	0.00474656
Niben101Scf05962g04010.1	3.45856	0.0048412
Niben101Scf02918g00003.1	4.80266	0.00492881
Niben101Scf03365g03011.1	-2.1965	0.00521484
Niben101Scf00702g00004.1	-2.37146	0.00521484
Niben101Scf02522g00001.1	3.21644	0.00521484
Niben101Scf15366g00017.1	-2.16018	0.005487
Niben101Scf02043g04014.1	3.01844	0.005487
Niben101Scf21165g00004.1	-2.41172	0.005487
Niben101Scf35444g00004.1	6.53197	0.005487
Niben101Scf02908g06011.1	-2.76087	0.005487
Niben101Scf08621g03002.1	8.32794	0.00574101
Niben101Scf03990g00010.1	3.40334	0.00580108
Niben101Scf00963g04011.1	-3.06187	0.00633589
Niben101Scf02618g04018.1	-3.44889	0.00662639
Niben101Scf10671g00001.1	-2.13456	0.00713686
Niben101Scf08206g01019.1	7.87408	0.00716232
Niben101Scf11131g00003.1	-2.39988	0.00771389
Niben101Scf04655g04019.1	-2.96552	0.00775467
Niben101Scf04044g22007.1	-2.62878	0.00892853
Niben101Scf23606g00005.1	-2.65945	0.00969653
Niben101Scf05404g09001.1	7.52194	0.00969653
Niben101Scf01510g00001.1	8.1005	0.00969653
Niben101Scf06059g01001.1	-2.47184	0.00981555
Niben101Scf02043g04016.1	2.77925	0.0102135
Niben101Scf08633g00003.1	3.30332	0.010543
Niben101Scf02618g04010.1	-2.51407	0.0112509
Niben101Scf03224g11010.1	7.4373	0.0115952
Niben101Scf02971g01005.1	4.99426	0.0115952
Niben101Scf12266g09001.1	-2.66786	0.0120075
Niben101Scf26075g00003.1	-4.88913	0.0122346
Niben101Scf10545g00007.1	4.15456	0.0129076
Niben101Scf26202g00005.1	-2.20566	0.0147967
Niben101Scf02171g00007.1	3.72396	0.0152501
Niben101Scf09773g01014.1	-1.93481	0.0152501
Niben101Scf01147g04015.1	6.87495	0.0156109
Niben101Scf03170g03005.1	2.15078	0.0158726
Niben101Scf06819g00010.1	-2.07138	0.0177614
Niben101Scf04407g02021.1	-5.18308	0.0182278
Niben101Scf02814g01001.1	7.34079	0.0188554
Niben101Scf03790g03001.1	-2.27366	0.0190148
Niben101Scf07073g02007.1	-2.14854	0.0194395
Niben101Scf11341g00021.1	-2.26826	0.0195374
Niben101Scf02348g06005.1	7.04193	0.0209479
Niben101Scf08947g01009.1	-2.01736	0.0212043
Niben101Scf00719g00004.1	-2.02582	0.0226508
Niben101Scf14069g00002.1	2.14272	0.0240812
Niben101Scf04539g03005.1	-2.39238	0.0241868
Niben101Ctg12832g00001.1	6.41713	0.0246133
Niben101Scf05821g02010.1	6.53222	0.0251674
Niben101Scf02572g04005.1	-2.33629	0.0251674
Niben101Scf02502g03009.1	-2.10129	0.0251674
Niben101Scf02819g00001.1	6.32344	0.0251674
Niben101Scf02752g11002.1	1.91844	0.0257245
Niben101Scf09973g00013.1	3.68212	0.0257245
Niben101Scf08921g02024.1	3.26668	0.0268897
Niben101Scf13703g00003.1	3.07463	0.0269412
Niben101Scf03839g12008.1	-1.83332	0.0277538
Niben101Scf02373g05008.1	-1.94763	0.0281827
Niben101Scf02774g01003.1	3.86103	0.0291678
Niben101Scf12367g00001.1	-3.21177	0.02923
Niben101Scf00349g06005.1	2.87897	0.0298464
Niben101Scf25765g00004.1	-1.9409	0.0298464
Niben101Scf08478g00014.1	-3.94956	0.0302594
Niben101Scf00293g11012.1	6.24863	0.0302594
Niben101Scf00495g00003.1	6.34205	0.0302594
Niben101Scf04040g09012.1	6.38085	0.0323463
Niben101Scf25069g01006.1	-3.75504	0.0330019
Niben101Scf03947g00005.1	7.20986	0.0339687
Niben101Scf10254g01014.1	6.89027	0.0339687
Niben101Scf05467g02004.1	4.18118	0.035423
Niben101Scf16244g02026.1	6.46102	0.0367456
Niben101Scf02248g01002.1	6.83718	0.0367456
Niben101Scf06094g06005.1	-1.99085	0.0367456
Niben101Scf05804g05007.1	3.64196	0.0367456
Niben101Scf09711g00005.1	2.50017	0.0378954
Niben101Scf13308g00004.1	6.07588	0.0386354
Niben101Scf03147g10015.1	3.54975	0.0389729
Niben101Scf01594g05015.1	1.88215	0.0389729
Niben101Scf09156g00023.1	2.03568	0.0389729
Niben101Scf04392g03001.1	3.37335	0.0390282
Niben101Scf08072g00014.1	-4.63617	0.0420819
Niben101Scf02756g00004.1	2.24952	0.0442725
Niben101Scf05534g01008.1	2.35131	0.0442725
Niben101Scf01777g00016.1	-2.57055	0.0443642
Niben101Scf06091g04018.1	-1.75733	0.0444331
Niben101Scf01606g00003.1	-2.11081	0.0447388
Niben101Scf10316g01005.1	-1.69712	0.0481455
Niben101Scf12394g01002.1	1.96866	0.0481455
Niben101Scf00225g06014.1	3.86012	0.0485343
Niben101Scf04011g11005.1	-3.18386	0.0495663
Niben101Scf01863g04002.1	4.90867	0.0499373
Niben101Scf04739g00009.1	5.92453	0.0499373
Niben101Scf01036g03001.1	-2.00224	0.0499373
Niben101Scf00313g08016.1	-2.33913	0.0499373
Niben101Scf02381g07006.1	-2.06825	0.0499373
Niben101Scf03038g02002.1	6.22442	0.0499373
Niben101Scf01433g08029.1	-3.10798	0.0499373
Niben101Scf00595g02005.1	-1.74382	0.0499373
Niben101Scf11724g01006.1	-1.82507	0.0499373

## Sheet: S7
Table S7: Brassica napus TRV DEG
gene_ID	logFC	adj.P.Val
A03p45230.1_BnaDAR	-5.52296	0.003124
C03p56080.1_BnaDAR	-5.21245	0.007297
C05p02530.1_BnaDAR	-7.58675	0.009682
A08p06240.1_BnaDAR	-5.54702	0.009682
A05p44700.1_BnaDAR	-4.09213	0.009682
C09p53970.1_BnaDAR	-6.74796	0.025035
C06p54050.1_BnaDAR	-4.56543	0.026583
A03p18920.1_BnaDAR	-3.86195	0.026583
C03p37810.1_BnaDAR	-5.35459	0.026583
C05p24560.1_BnaDAR	-5.00951	0.031559
C07p43190.1_BnaDAR	-4.75969	0.035505
C04p42700.1_BnaDAR	-3.26125	0.036034
C09p02070.1_BnaDAR	-6.13431	0.036034
C03p37790.1_BnaDAR	-4.86433	0.038664
A10p02760.1_BnaDAR	-6.76872	0.038664
C05p00360.1_BnaDAR	-3.57868	0.040352
A02p43810.1_BnaDAR	7.88692	0.040352
C08p45310.1_BnaDAR	-3.15317	0.040352
C09p03900.1_BnaDAR	-4.75489	0.040352
A03p45040.1_BnaDAR	-6.87821	0.040352
C04p27340.1_BnaDAR	5.34173	0.040352
C03p85990.1_BnaDAR	-4.21325	0.040352
A09p10970.1_BnaDAR	-4.68147	0.040352
C03p29970.1_BnaDAR	-5.96756	0.040352
C09p19210.1_BnaDAR	-2.8487	0.040352
C01p07140.1_BnaDAR	-4.10288	0.040352
C08p50440.1_BnaDAR	-4.70399	0.040352
C02p32050.1_BnaDAR	3.03267	0.040352
C08p12980.1_BnaDAR	-3.27096	0.040352
A04p03100.1_BnaDAR	-5.54063	0.040352
A04p03340.1_BnaDAR	-3.68131	0.040352
A05p36650.1_BnaDAR	-5.66117	0.040352
C04p35140.1_BnaDAR	-2.65165	0.040352
A02p01840.1_BnaDAR	-4.01853	0.040352
C07p50940.1_BnaDAR	-4.06659	0.040352
C05p41380.1_BnaDAR	-3.55418	0.040352
A05p38010.1_BnaDAR	-5.07188	0.040352
A03p47910.1_BnaDAR	-4.87057	0.040352
C03p19260.1_BnaDAR	-3.65067	0.040352
A05p34430.1_BnaDAR	-4.81767	0.040352
C06p01180.1_BnaDAR	-2.88473	0.040352
A10p27840.1_BnaDAR	-3.13093	0.040352
C06p34980.1_BnaDAR	-3.97295	0.040352
A09p53270.1_BnaDAR	-5.54063	0.040352
A02p14620.1_BnaDAR	-3.1118	0.040352
C05p56770.1_BnaDAR	-3.96108	0.040352
C03p37910.1_BnaDAR	-3.6995	0.040352
C06p15460.1_BnaDAR	-4.57809	0.040352
A04p11600.1_BnaDAR	-6.60476	0.040352
C03p87520.1_BnaDAR	-4.26665	0.040352
C09p62860.1_BnaDAR	-5.54063	0.040352
A02p43480.1_BnaDAR	7.37604	0.040352
C09p45970.1_BnaDAR	-3.03252	0.040352
A02p25750.1_BnaDAR	-3.03231	0.040352
A04p22390.1_BnaDAR	-5.85596	0.040539
C03p29230.1_BnaDAR	-5.96806	0.040539
C03p35080.1_BnaDAR	-5.54063	0.040539
A07p34380.1_BnaDAR	-5.78013	0.040539
C07p60220.1_BnaDAR	-3.47806	0.040539
A10p18300.1_BnaDAR	2.71422	0.040539
C03p37070.1_BnaDAR	3.72811	0.04322
A09p09390.1_BnaDAR	-3.40089	0.044733
A02p42940.1_BnaDAR	7.319	0.044733
A03p25470.1_BnaDAR	-2.91459	0.044733
C02p16840.1_BnaDAR	2.55876	0.046619
C06p33160.1_BnaDAR	-2.95176	0.046619
A02p05680.1_BnaDAR	-2.38596	0.046619
C04p47580.1_BnaDAR	-4.4887	0.046619
C05p55080.1_BnaDAR	-5.07209	0.046619
A06p28470.1_BnaDAR	-3.12746	0.046619
A02p43520.1_BnaDAR	7.98467	0.046619
A09p04840.1_BnaDAR	-3.4313	0.046619
A03p23250.1_BnaDAR	-3.08335	0.046619
A06p27820.1_BnaDAR	-2.44751	0.046619
C09p67930.1_BnaDAR	-2.66669	0.046619
C07p07010.1_BnaDAR	-5.37398	0.046619
A01p04720.1_BnaDAR	-3.15223	0.046619
A03p32590.1_BnaDAR	-3.45585	0.046619
A07p42970.1_BnaDAR	-2.60455	0.046619
C09p12980.1_BnaDAR	-5.12446	0.048597
C04p38690.1_BnaDAR	2.38128	0.049308

## Sheet: S8
Table S8: LTR-RTEs transcribing under viral infection in Nicotiana benthamiana
Chr	Start	End	Nb_TRV_rep1_log2FC	Nb_TRV_rep2_log2FC	Nb_PVX_rep1_log2FC	Nb_PVX_rep2_log2FC	Nb_TRSV_rep1_log2FC	Nb_TRSV_rep2_log2FC	Order	Superfamily	Clade	Complete	Strand	Domains
Chr08	22076287	22078011	3.852830855182078	-	4.3801751828241775	5.2343201081039	-	-	LTR	Copia	Ivana	no	-	INT|Ivana RH|Ivana
Chr08	104294947	104296678	3.540221154526344	-	3.476675344708075	3.386304413075488	-	-	LTR	Copia	Ivana	no	-	GAG|Ivana RT|Ivana RH|Ivana
Chr13	118458020	118459974	4.456436547276314	3.4775024394011598	5.797690786803873	5.023303872482154	-	-	LTR	Gypsy	Galadriel	no	-	GAG|Galadriel PROT|Galadriel CHD|Galadriel
Chr14	72223840	72224710	5.171055016709486	-	7.066531127685943	7.471822522907471	-	-	LTR	Copia	Ivana	no	+	GAG|Ivana RH|Ivana
Chr14	140820518	140821143	3.6875725743028136	-	3.737138581918926	4.816955131573406	-	-	LTR	Copia	Ivana	no	-	GAG|Ivana RH|Ivana
Chr01	27411251	27412336	-	-	4.14895566308536	3.80760749101989	-	-	LTR	Gypsy	Galadriel	no	+	GAG|Galadriel PROT|Galadriel
Chr03	26666587	26667672	-	-	5.3912726760773015	4.969889666553434	-	-	LTR	Gypsy	Galadriel	no	+	GAG|Galadriel PROT|Galadriel
Chr03	35901677	35903569	-	-	3.3577207734040977	-	-	-	LTR	Copia	Ivana	no	+	GAG|Ivana PROT|Ivana RH|Ivana
Chr03	86624556	86630250	-	-	4.1843436499805104	4.0326768527281045	-	-	LTR	Gypsy	Galadriel	yes	+	GAG|Galadriel PROT|Galadriel RT|Galadriel RH|Galadriel INT|Galadriel CHD|Galadriel
Chr03	163210464	163212455	-	-	3.3577207734040977	-	-	-	LTR	Gypsy	Galadriel	no	+	GAG|Galadriel PROT|Galadriel INT|Galadriel CHD|Galadriel
Chr04	63667928	63669034	-	-	3.2943510539722056	-	-	-	LTR	Gypsy	Galadriel	no	+	GAG|Galadriel PROT|Galadriel
Chr04	67841977	67847656	-	-	3.998026841286194	3.635336085235416	-	-	LTR	Gypsy	Galadriel	yes	+	GAG|Galadriel PROT|Galadriel RT|Galadriel RH|Galadriel INT|Galadriel CHD|Galadriel
Chr04	144027354	144033023	-	-	3.532665933054925	-	-	-	LTR	Gypsy	Galadriel	yes	-	GAG|Galadriel PROT|Galadriel RT|Galadriel RH|Galadriel INT|Galadriel CHD|Galadriel
Chr04	176376049	176377778	-	-	3.1585954312453306	3.5408170042749787	-	-	LTR	Copia	Alesia	no	+	GAG|Alesia PROT|Alesia INT|Alesia
Chr05	1565502	1567454	-	-	3.476675344708075	3.724041615908481	-	-	LTR	Gypsy	Galadriel	no	+	GAG|Galadriel PROT|Galadriel CHD|Galadriel
Chr05	110260145	110261873	-	-	3.2943510539722056	3.886596822194443	-	-	LTR	Copia	Alesia	no	-	GAG|Alesia PROT|Alesia INT|Alesia
Chr07	32988388	32990259	-	-	6.7846643719103605	6.346580906376617	-	-	LTR	Gypsy	Galadriel	no	-	GAG|Galadriel PROT|Galadriel INT|Galadriel CHD|Galadriel
Chr07	93413947	93416388	-	-	3.688672613420484	3.635336085235416	-	-	LTR	Gypsy	Galadriel	no	+	GAG|Galadriel PROT|Galadriel INT|Galadriel CHD|Galadriel
Chr07	95753288	95755246	-	-	3.5865644811692454	3.439668583351905	-	-	LTR	Gypsy	Galadriel	no	-	GAG|Galadriel PROT|Galadriel CHD|Galadriel
Chr08	30865534	30871400	-	-	3.3577207734040977	-	-	-	LTR	Gypsy	Galadriel	yes	-	GAG|Galadriel PROT|Galadriel RT|Galadriel RH|Galadriel INT|Galadriel CHD|Galadriel
Chr08	92410623	92416520	-	-	3.532665933054925	-	-	-	LTR	Gypsy	Galadriel	yes	+	GAG|Galadriel PROT|Galadriel RT|Galadriel RH|Galadriel INT|Galadriel CHD|Galadriel
Chr09	49019994	49021048	-	-	4.7065525239350325	4.876221469407623	-	-	LTR	Copia	Ivana	no	-	GAG|Ivana RH|Ivana
Chr09	67519269	67520354	-	-	5.628151309507799	4.914421571450645	-	-	LTR	Gypsy	Galadriel	no	-	GAG|Galadriel PROT|Galadriel
Chr09	99000243	99006175	-	-	3.784029162596631	-	-	-	LTR	Gypsy	Galadriel	yes	-	GAG|Galadriel PROT|Galadriel RT|Galadriel RH|Galadriel INT|Galadriel CHD|Galadriel
Chr09	122774499	122780185	-	-	3.418423732458294	3.5408170042749787	-	-	LTR	Gypsy	Galadriel	yes	-	GAG|Galadriel PROT|Galadriel RT|Galadriel RH|Galadriel INT|Galadriel CHD|Galadriel
Chr09	125114174	125118967	-	-	3.1585954312453306	3.886596822194443	-	-	LTR	Copia	Ivana	yes	-	GAG|Ivana PROT|Ivana INT|Ivana RT|Ivana RH|Ivana
Chr10	39373520	39379202	-	-	3.476675344708075	3.1506040988319906	-	-	LTR	Gypsy	Galadriel	yes	-	GAG|Galadriel PROT|Galadriel RT|Galadriel RH|Galadriel INT|Galadriel CHD|Galadriel
Chr11	68787270	68788685	-	-	3.228069456048257	4.257359847602544	-	-	LTR	Copia	Ivana	no	+	RT|Ivana RH|Ivana
Chr11	77927367	77932159	-	-	3.2943510539722056	3.680370511610222	-	-	LTR	Copia	Ivana	yes	+	GAG|Ivana PROT|Ivana INT|Ivana RT|Ivana RH|Ivana
Chr11	89936362	89942266	-	-	4.252617371174193	3.766429521879713	-	-	LTR	Gypsy	Galadriel	yes	-	GAG|Galadriel PROT|Galadriel RT|Galadriel RH|Galadriel INT|Galadriel CHD|Galadriel
Chr11	100888984	100890947	-	-	3.688672613420484	-	-	-	LTR	Gypsy	Galadriel	no	+	GAG|Galadriel PROT|Galadriel CHD|Galadriel
Chr12	36365677	36371382	-	-	3.3577207734040977	3.8476426844996343	-	-	LTR	Gypsy	Galadriel	yes	+	GAG|Galadriel PROT|Galadriel RT|Galadriel RH|Galadriel INT|Galadriel CHD|Galadriel
Chr12	67970066	67975159	-	-	4.218884343852385	4.196654373519487	-	-	LTR	Copia	Ivana	yes	-	GAG|Ivana PROT|Ivana INT|Ivana RT|Ivana RH|Ivana
Chr12	140363359	140364443	-	-	3.638521708998483	-	-	-	LTR	Gypsy	Galadriel	no	+	GAG|Galadriel PROT|Galadriel
Chr13	69226550	69232437	-	-	4.845670559433231	4.6229783788194165	-	-	LTR	Gypsy	Galadriel	yes	-	GAG|Galadriel PROT|Galadriel RT|Galadriel RH|Galadriel INT|Galadriel CHD|Galadriel
Chr13	105178631	105184341	-	-	3.1585954312453306	3.2132363884642445	-	-	LTR	Gypsy	Galadriel	yes	+	GAG|Galadriel PROT|Galadriel RT|Galadriel RH|Galadriel INT|Galadriel CHD|Galadriel
Chr14	6234168	6239248	-	-	3.476675344708075	3.724041615908481	-	-	LTR	Copia	Ivana	yes	-	GAG|Ivana PROT|Ivana INT|Ivana RT|Ivana RH|Ivana
Chr14	78511097	78512994	-	-	5.360663796784688	5.20379800881753	-	-	LTR	Gypsy	Galadriel	no	-	GAG|Galadriel PROT|Galadriel INT|Galadriel CHD|Galadriel
Chr14	90739697	90745401	-	-	3.3577207734040977	-	-	-	LTR	Gypsy	Galadriel	yes	+	GAG|Galadriel PROT|Galadriel RT|Galadriel RH|Galadriel INT|Galadriel CHD|Galadriel
Chr15	67145804	67149055	-	-	5.666195933283787	5.293492842267723	-	-	LTR	Gypsy	Galadriel	yes	+	GAG|Galadriel PROT|Galadriel RT|Galadriel RH|Galadriel INT|Galadriel CHD|Galadriel
Chr16	144523245	144524330	-	-	4.631616398679473	4.257359847602544	-	-	LTR	Gypsy	Galadriel	no	+	GAG|Galadriel PROT|Galadriel
Chr17	1175140	1176225	-	-	6.168438661090859	5.673548969634845	-	-	LTR	Gypsy	Galadriel	no	-	GAG|Galadriel PROT|Galadriel
Chr17	2242873	2244285	-	-	3.4325840675248958	3.5998733074593536	-	-	LTR	Copia	Ivana	no	+	RT|Ivana RH|Ivana
Chr18	26125860	26126945	-	-	7.647901465601739	7.552764994431515	-	-	LTR	Gypsy	Galadriel	no	+	GAG|Galadriel PROT|Galadriel
Chr18	37147780	37152578	-	-	3.784029162596631	4.196654373519487	-	-	LTR	Copia	Ivana	yes	-	GAG|Ivana PROT|Ivana INT|Ivana RT|Ivana RH|Ivana
Chr18	101046043	101051146	-	-	5.589076193115916	5.821606337241336	-	-	LTR	Copia	Ivana	yes	-	GAG|Ivana PROT|Ivana INT|Ivana RT|Ivana RH|Ivana
Chr18	140215022	140220945	-	-	3.688672613420484	-	-	-	LTR	Gypsy	Galadriel	yes	-	GAG|Galadriel PROT|Galadriel RT|Galadriel RH|Galadriel INT|Galadriel CHD|Galadriel
Chr18	141555576	141561279	-	-	5.231288901176215	4.196654373519487	-	-	LTR	Gypsy	Galadriel	yes	-	GAG|Galadriel PROT|Galadriel RT|Galadriel RH|Galadriel INT|Galadriel CHD|Galadriel
Chr09	52605879	52610675	-	-	-	3.386304413075488	-	-	LTR	Copia	Ivana	yes	-	GAG|Ivana PROT|Ivana INT|Ivana RT|Ivana RH|Ivana
Chr09	97307565	97309269	-	-	-	3.386304413075488	-	-	LTR	Copia	Alesia	no	+	GAG|Alesia PROT|Alesia INT|Alesia
Chr13	38382066	38383046	-	-	-	3.1506040988319906	-	-	LTR	Copia	Ivana	no	+	GAG|Ivana PROT|Ivana
Chr15	40493327	40498179	-	-	-	3.491129061181762	-	-	LTR	Copia	Ivana	yes	-	GAG|Ivana PROT|Ivana INT|Ivana RT|Ivana RH|Ivana
Chr15	58721835	58727699	-	-	-	3.1506040988319906	-	-	LTR	Gypsy	Galadriel	yes	-	GAG|Galadriel PROT|Galadriel RT|Galadriel RH|Galadriel INT|Galadriel CHD|Galadriel
Chr16	113770726	113775788	-	-	-	3.386304413075488	-	-	LTR	Copia	Ivana	yes	-	GAG|Ivana PROT|Ivana INT|Ivana RT|Ivana RH|Ivana

## Sheet: S9
Table S9: Putative regulatory motifs found in LTR consensus sequences
Consensus sequence	motif_id	motif_alt_id	start	stop	strand	score	p-value	q-value	matched_sequence	Family
Galadriel (18 elements)	Niben101Scf05056g00004	MP00432	391	404	-	16.0758	1.99e-06	0.000167	TTCTAGAGAGTTCT	HSF
	Niben101Scf10940g06011	MP00371	391	405	+	15.9394	2.25e-06	0.000171	agaactctctagaac	HSF
	Niben101Scf03438g02001	MP00305	391	405	-	15.3659	2.93e-06	0.000223	GTTCTAGAGAGTTCT	HSF
	Niben101Scf00868g00005	MP00187	391	405	+	2025-05-14	3.43e-06	0.00026	agaactctctagaac	HSF
	Niben101Scf04124g02002	MP00416	385	392	+	11.0152	1.79e-05	0.00312	tgtagtag	C2H2
	Niben101Scf05056g00004	MP00432	397	410	+	11.1061	2.32e-05	0.000976	ctctagaactctcc	HSF
	Niben101Scf03326g02004	MP00514	398	409	-	4394-12-01	2.35e-05	0.0012	GAGAGTTCTAGA	HSF
	Niben101Scf05948g03017	MP00443	388	406	+	7727-11-01	2.37e-05	0.00133	agtagaactctctagaact	HSF
	Niben101Scf03326g02004	MP00514	392	403	+	3485-12-01	2.47e-05	0.0012	gaactctctaga	HSF
	Niben101Scf08341g10005	MP00379	392	402	-	6667-11-01	2.95e-05	0.00325	CTAGAGAGTTC	HSF
	Niben101Scf00868g00005	MP00187	396	410	-	8.07895	4.76e-05	0.00176	GGAGAGTTCTAGAGA	HSF
	Niben101Scf10940g06011	MP00371	396	410	-	5455-10-01	5.25e-05	0.002	GGAGAGTTCTAGAGA	HSF
	Niben101Scf00868g00005	MP00187	381	395	+	6.98684	6.93e-05	0.00176	agaatgtagtagaac	HSF
	Niben101Scf04096g06005	MP00575	398	409	-	10.1364	7.93e-05	0.0077	GAGAGTTCTAGA	HSF
	Niben101Scf05948g03017	MP00443	395	413	-	9.22727	8.19e-05	0.00229	TATGGAGAGTTCTAGAGAG	HSF
	Niben101Scf03326g02004	MP00514	139	150	-	16.7879	1.25e-06	0.000636	GAAGGATCTAGA	HSF
	Niben101Scf04096g06005	MP00575	139	150	-	15.2727	3.98e-06	0.00188	GAAGGATCTAGA	HSF
	Niben101Scf05056g00004	MP00432	138	151	+	13.2424	8.69e-06	0.00271	gtctagatccttcc	HSF
	Niben101Scf08341g10005	MP00379	140	150	+	14.1061	1.02e-05	0.0055	ctagatccttc	HSF
	Niben101Scf10940g06011	MP00371	137	151	-	13.4545	1.1e-05	0.00244	GGAAGGATCTAGACT	HSF
	Niben101Scf10940g06011	MP00371	424	438	+	13.3939	1.14e-05	0.00244	agaactctctagagc	HSF
	Niben101Scf05056g00004	MP00432	424	437	-	5758-12-01	1.2e-05	0.00271	CTCTAGAGAGTTCT	HSF
	Niben101Scf05368g01010	MP00482	464	478	+	13.5152	1.6e-05	0.00678	agatcttagccgttg	MYB
	Niben101Scf01240g11002	MP00261	187	197	-	13.2273	2.24e-05	0.0114	AGAATATACAA	G2-like
	Niben101Scf00868g00005	MP00187	424	438	+	10.0658	2.29e-05	0.00982	agaactctctagagc	HSF
	Niben101Scf03326g02004	MP00514	425	436	+	3485-12-01	2.47e-05	0.00629	gaactctctaga	HSF
	Niben101Scf08341g10005	MP00379	425	435	-	6667-11-01	2.95e-05	0.00793	CTAGAGAGTTC	HSF
	Niben101Scf03438g02001	MP00305	424	438	-	8293-11-01	3.37e-05	0.0143	GCTCTAGAGAGTTCT	HSF
	Niben101Scf01500g01020	MP00550	451	461	-	2273-12-01	4.65e-05	0.0228	TCTAATCAATG	HD-ZIP
	Niben101Scf07030g01003	MP00174	185	199	+	6714-11-01	5.41e-05	0.0192	tcttgtatattctac	G2-like
	Niben101Scf02940g00002	MP00631	740	747	-	2025-05-12	6.51e-05	0.0408	CGGATAAC	MYB_related
	Niben101Scf00261g02004	MP00544	187	200	-	9242-10-01	8.68e-05	0.0371	AGTAGAATATACAA	G2-like
	Niben101Scf03150g03007	MP00160	187	197	-	2727-11-01	9.77e-05	0.0482	AGAATATACAA	G2-like
	Niben101Scf10940g06011	MP00371	205	219	-	14.9091	4.55e-06	0.00062	GGATGATTCTAGATA	HSF
	Niben101Scf03326g02004	MP00514	207	218	-	14.7727	5.71e-06	0.00111	GATGATTCTAGA	HSF
	Niben101Scf05056g00004	MP00432	206	219	+	13.6212	7.23e-06	0.00112	atctagaatcatcc	HSF
	Niben101Scf05948g03017	MP00443	204	222	-	13.3636	9.99e-06	0.000859	TAGGGATGATTCTAGATAC	HSF
	Niben101Scf07030g01003	MP00174	414	428	+	14.1571	1.01e-05	0.000887	tctgctatattcttt	G2-like
	Niben101Scf08341g10005	MP00379	208	218	+	14.0	1.05e-05	0.00228	ctagaatcatc	HSF
	Niben101Scf04096g06005	MP00575	207	218	-	13.3636	1.34e-05	0.00235	GATGATTCTAGA	HSF
	Niben101Scf00868g00005	MP00187	205	219	-	4342-10-01	1.99e-05	0.00266	GGATGATTCTAGATA	HSF
	Niben101Scf05056g00004	MP00432	183	196	-	8636-10-01	2.59e-05	0.00201	ATCTAGACAATTCT	HSF
	Niben101Scf03326g02004	MP00514	184	195	+	12.0	3.01e-05	0.00293	gaattgtctaga	HSF
	Niben101Scf03438g02001	MP00305	137	151	+	8415-11-01	3.34e-05	0.00372	attctagagtcttgg	HSF
	Niben101Scf06318g02007	MP00297	419	429	-	12.1364	4.78e-05	0.00922	TAAAGAATATA	G2-like
	Niben101Scf09367g00018	MP00625	162	170	+	13.9725	5.3e-05	0.0114	aagatatta	MYB_related
	Niben101Scf10940g06011	MP00371	183	197	+	5152-10-01	5.33e-05	0.00363	agaattgtctagatt	HSF
	Niben101Scf03438g02001	MP00305	188	202	+	11.0122	5.45e-05	0.00372	tgtctagattatttt	HSF
	Niben101Scf00868g00005	MP00187	183	197	+	7.40789	6e-05	0.00389	agaattgtctagatt	HSF
	Niben101Scf07223g01008	MP00338	163	174	+	10.0	7.98e-05	0.0126	agatattagtag	MYB_related
	Niben101Scf03438g02001	MP00305	205	219	+	2439-10-01	8.37e-05	0.00381	tatctagaatcatcc	HSF
	Niben101Scf00868g00005	MP00187	412	426	-	6.30263	8.71e-05	0.00389	AGAATATAGCAGAAG	HSF
	Niben101Scf05948g03017	MP00443	77	95	+	20.5152	5.19e-08	1.96e-05	gctagaatgttctagaagg	HSF
	Niben101Scf05948g03017	MP00443	84	102	-	20.1212	7.6e-08	1.96e-05	TCTCGAACCTTCTAGAACA	HSF
	Niben101Scf10940g06011	MP00371	80	94	+	19.7121	7.91e-08	5.22e-05	agaatgttctagaag	HSF
	Niben101Scf00868g00005	MP00187	80	94	+	20.7632	8.69e-08	5.7e-05	agaatgttctagaag	HSF
	Niben101Scf05056g00004	MP00432	80	93	-	19.9242	1.43e-07	8.6e-05	TTCTAGAACATTCT	HSF
	Niben101Scf03438g02001	MP00305	85	99	+	18.2195	2.3e-07	0.000152	gttctagaaggttcg	HSF
	Niben101Scf10940g06011	MP00371	85	99	-	18.2879	3.42e-07	0.000113	CGAACCTTCTAGAAC	HSF
	Niben101Scf01240g11002	MP00261	248	258	-	15.7879	3.7e-07	0.000228	AGAATATTCCA	G2-like
	Niben101Scf05056g00004	MP00432	249	262	-	18.5152	3.97e-07	8.6e-05	TTCTAGAATATTCC	HSF
	Niben101Scf00868g00005	MP00187	85	99	-	18.1711	4.67e-07	0.000153	CGAACCTTCTAGAAC	HSF
	Niben101Scf03326g02004	MP00514	87	98	-	17.9091	4.85e-07	0.000253	GAACCTTCTAGA	HSF
	Niben101Scf05056g00004	MP00432	86	99	+	18.1667	5.12e-07	8.6e-05	ttctagaaggttcg	HSF
	Niben101Scf05056g00004	MP00432	90	103	-	18.1212	5.16e-07	8.6e-05	TTCTCGAACCTTCT	HSF
	Niben101Scf04096g06005	MP00575	87	98	-	17.7121	5.41e-07	0.000287	GAACCTTCTAGA	HSF
	Niben101Scf10940g06011	MP00371	249	263	+	17.4545	7e-07	0.000154	ggaatattctagaat	HSF
	Niben101Scf03438g02001	MP00305	249	263	-	16.8171	8.71e-07	0.000288	ATTCTAGAATATTCC	HSF
	Niben101Scf00868g00005	MP00187	249	263	+	16.9474	9.71e-07	0.000212	ggaatattctagaat	HSF
	Niben101Scf05948g03017	MP00443	246	264	+	16.7727	1.16e-06	0.000198	tatggaatattctagaatg	HSF
	Niben101Scf07030g01003	MP00174	169	183	-	2025-02-16	1.3e-06	0.000543	TCTAGAATATTCTCA	G2-like
	Niben101Scf08341g10005	MP00379	88	98	+	17.5455	1.36e-06	0.000572	ctagaaggttc	HSF
	Niben101Scf03326g02004	MP00514	81	92	+	16.7121	1.41e-06	0.000253	gaatgttctaga	HSF
	Niben101Scf04096g06005	MP00575	81	92	+	16.5606	1.45e-06	0.000287	gaatgttctaga	HSF
	Niben101Scf03326g02004	MP00514	41	52	+	16.3636	1.8e-06	0.000253	gaatattctaga	HSF
	Niben101Scf03326g02004	MP00514	172	183	+	16.3636	1.8e-06	0.000253	gaatattctaga	HSF
	Niben101Scf03326g02004	MP00514	250	261	+	16.3636	1.8e-06	0.000253	gaatattctaga	HSF
	Niben101Scf05056g00004	MP00432	171	184	-	16.1515	1.84e-06	0.000246	CTCTAGAATATTCT	HSF
	Niben101Scf08341g10005	MP00379	78	88	+	16.4545	1.86e-06	0.000572	ctagaatgttc	HSF
	Niben101Scf04096g06005	MP00575	41	52	+	15.8636	2.52e-06	0.000287	gaatattctaga	HSF
	Niben101Scf04096g06005	MP00575	172	183	+	15.8636	2.52e-06	0.000287	gaatattctaga	HSF
	Niben101Scf04096g06005	MP00575	250	261	+	15.8636	2.52e-06	0.000287	gaatattctaga	HSF
	Niben101Scf10940g06011	MP00371	171	185	+	15.5909	2.86e-06	0.000471	agaatattctagagt	HSF
	Niben101Scf01240g11002	MP00261	39	49	-	15.4697	2.9e-06	0.000448	AGAATATTCTA	G2-like
	Niben101Scf01240g11002	MP00261	40	50	+	15.4697	2.9e-06	0.000448	agaatattcta	G2-like
	Niben101Scf01240g11002	MP00261	171	181	+	15.4697	2.9e-06	0.000448	agaatattcta	G2-like
	Niben101Scf03326g02004	MP00514	91	102	+	15.8182	2.92e-06	0.000341	gaaggttcgaga	HSF
	Niben101Scf04096g06005	MP00575	91	102	+	15.5909	3.28e-06	0.000311	gaaggttcgaga	HSF
	Niben101Scf00261g02004	MP00544	246	259	+	15.1212	3.6e-06	0.00206	tatggaatattcta	G2-like
	Niben101Scf05056g00004	MP00432	40	53	-	14.8333	3.9e-06	0.000433	GTCTAGAATATTCT	HSF
	Niben101Scf05011g01019	MP00331	246	259	+	14.5606	4.21e-06	0.00232	tatggaatattcta	G2-like
	Niben101Scf00868g00005	MP00187	171	185	+	14.0	4.34e-06	0.000668	agaatattctagagt	HSF
	Niben101Scf01240g11002	MP00261	249	259	+	15.2879	4.46e-06	0.000551	ggaatattcta	G2-like
	Niben101Scf08341g10005	MP00379	38	48	+	15.3182	4.76e-06	0.000572	ctagaatattc	HSF
	Niben101Scf08341g10005	MP00379	41	51	-	15.3182	4.76e-06	0.000572	CTAGAATATTC	HSF
	Niben101Scf08341g10005	MP00379	172	182	-	15.3182	4.76e-06	0.000572	CTAGAATATTC	HSF
	Niben101Scf08341g10005	MP00379	250	260	-	15.3182	4.76e-06	0.000572	CTAGAATATTC	HSF
	Niben101Scf10940g06011	MP00371	40	54	+	14.803	4.86e-06	0.000641	agaatattctagact	HSF
	Niben101Scf00868g00005	MP00187	35	49	-	13.6579	5.09e-06	0.000668	AGAATATTCTAGTAA	HSF
	Niben101Scf04117g06008	MP00252	246	258	+	14.9394	5.59e-06	0.00328	tatggaatattct	G2-like
	Niben101Scf08341g10005	MP00379	81	91	-	15.1061	5.68e-06	0.000586	CTAGAACATTC	HSF
	Niben101Scf05056g00004	MP00432	46	59	+	13.9697	6.1e-06	0.000581	ttctagactattct	HSF
	Niben101Scf03438g02001	MP00305	45	59	+	14.3902	6.15e-06	0.00135	attctagactattct	HSF
	Niben101Scf03150g03007	MP00160	249	259	+	14.2879	6.74e-06	0.00149	ggaatattcta	G2-like
	Niben101Scf02440g00011	MP00160	249	259	+	14.2879	6.74e-06	0.00149	ggaatattcta	G2-like
	Niben101Scf07030g01003	MP00174	247	261	-	14.6143	6.79e-06	0.00142	TCTAGAATATTCCAT	G2-like
	Niben101Scf05948g03017	MP00443	37	55	+	13.9091	7.3e-06	0.000939	actagaatattctagacta	HSF
	Niben101Scf00261g02004	MP00544	168	181	+	14.2121	9.02e-06	0.00259	gtgagaatattcta	G2-like
	Niben101Scf03438g02001	MP00305	40	54	-	13.8293	9.16e-06	0.00151	AGTCTAGAATATTCT	HSF
	Niben101Scf00868g00005	MP00187	45	59	-	3158-12-01	9.22e-06	0.00101	AGAATAGTCTAGAAT	HSF
	Niben101Scf10940g06011	MP00371	35	49	-	13.7424	9.3e-06	0.00102	AGAATATTCTAGTAA	HSF
	Niben101Scf03150g03007	MP00160	40	50	+	13.9091	9.64e-06	0.00149	agaatattcta	G2-like
	Niben101Scf03150g03007	MP00160	39	49	-	13.9091	9.64e-06	0.00149	AGAATATTCTA	G2-like
	Niben101Scf03150g03007	MP00160	171	181	+	13.9091	9.64e-06	0.00149	agaatattcta	G2-like
	Niben101Scf02440g00011	MP00160	40	50	+	13.9091	9.64e-06	0.00149	agaatattcta	G2-like
	Niben101Scf02440g00011	MP00160	39	49	-	13.9091	9.64e-06	0.00149	AGAATATTCTA	G2-like
	Niben101Scf02440g00011	MP00160	171	181	+	13.9091	9.64e-06	0.00149	agaatattcta	G2-like
	Niben101Scf01240g11002	MP00261	170	180	-	14.3788	9.91e-06	0.00102	AGAATATTCTC	G2-like
	Niben101Scf05056g00004	MP00432	36	49	+	8333-12-01	1.06e-05	0.00088	tactagaatattct	HSF
	Niben101Scf04117g06008	MP00252	168	180	+	14.0152	1.09e-05	0.00328	gtgagaatattct	G2-like
	Niben101Scf05948g03017	MP00443	44	62	-	13.1061	1.16e-05	0.00105	TTTAGAATAGTCTAGAATA	HSF
	Niben101Scf03438g02001	MP00305	171	185	-	13.4146	1.22e-05	0.00161	ACTCTAGAATATTCT	HSF
	Niben101Scf05948g03017	MP00443	253	271	-	13.0	1.23e-05	0.00105	TCTACGACATTCTAGAATA	HSF
	Niben101Scf10940g06011	MP00371	45	59	-	13.2121	1.27e-05	0.0012	AGAATAGTCTAGAAT	HSF
	Niben101Scf05011g01019	MP00331	168	181	+	13.7121	1.31e-05	0.0036	gtgagaatattcta	G2-like
	Niben101Scf08341g10005	MP00379	91	101	-	13.2727	1.45e-05	0.0013	CTCGAACCTTC	HSF
	Niben101Scf03150g03007	MP00160	248	258	-	13.3333	1.58e-05	0.00195	AGAATATTCCA	G2-like
	Niben101Scf02440g00011	MP00160	248	258	-	13.3333	1.58e-05	0.00195	AGAATATTCCA	G2-like
	Niben101Scf00261g02004	MP00544	37	50	+	13.4545	1.76e-05	0.00336	actagaatattcta	G2-like
	Niben101Scf10940g06011	MP00371	75	89	-	4697-12-01	1.94e-05	0.0016	AGAACATTCTAGCTC	HSF
	Niben101Scf03438g02001	MP00305	60	74	-	6341-12-01	2.04e-05	0.00224	ATTCTAGACTATTTT	HSF
	Niben101Scf03326g02004	MP00514	47	58	-	12.697	2.05e-05	0.00206	GAATAGTCTAGA	HSF
	Niben101Scf00868g00005	MP00187	70	84	+	3026-10-01	2.09e-05	0.00196	agaatgagctagaat	HSF
	Niben101Scf04117g06008	MP00252	37	49	+	13.0606	2.11e-05	0.00423	actagaatattct	G2-like
	Niben101Scf02322g06002	MP00107	41	48	+	14.5859	2.18e-05	0.00247	gaatattc	G2-like
	Niben101Scf02322g06002	MP00107	41	48	-	14.5859	2.18e-05	0.00247	GAATATTC	G2-like
	Niben101Scf02322g06002	MP00107	172	179	+	14.5859	2.18e-05	0.00247	gaatattc	G2-like
	Niben101Scf02322g06002	MP00107	172	179	-	14.5859	2.18e-05	0.00247	GAATATTC	G2-like
	Niben101Scf02322g06002	MP00107	250	257	+	14.5859	2.18e-05	0.00247	gaatattc	G2-like
	Niben101Scf02322g06002	MP00107	250	257	-	14.5859	2.18e-05	0.00247	GAATATTC	G2-like
	Niben101Scf07030g01003	MP00174	37	51	+	13.1143	2.24e-05	0.00238	actagaatattctag	G2-like
	Niben101Scf05948g03017	MP00443	168	186	+	8788-11-01	2.24e-05	0.00165	gtgagaatattctagagta	HSF
	Niben101Scf07030g01003	MP00174	38	52	-	13.0857	2.28e-05	0.00238	TCTAGAATATTCTAG	G2-like
	Niben101Scf03438g02001	MP00305	254	268	+	3415-12-01	2.45e-05	0.00231	attctagaatgtcgt	HSF
	Niben101Scf04096g06005	MP00575	37	48	-	12.303	2.54e-05	0.00206	GAATATTCTAGT	HSF
	Niben101Scf05056g00004	MP00432	30	43	-	7273-10-01	2.75e-05	0.00204	TTCTAGTAATATCT	HSF
	Niben101Scf03326g02004	MP00514	77	88	-	12.1212	2.81e-05	0.00247	GAACATTCTAGC	HSF
	Niben101Scf05948g03017	MP00443	34	52	-	2576-11-01	3.09e-05	0.00199	TCTAGAATATTCTAGTAAT	HSF
	Niben101Scf04117g06008	MP00252	249	261	-	2121-12-01	3.51e-05	0.00528	TCTAGAATATTCC	G2-like
	Niben101Scf07030g01003	MP00174	246	260	+	2429-12-01	3.92e-05	0.00327	tatggaatattctag	G2-like
	Niben101Scf03326g02004	MP00514	37	48	-	4394-11-01	4e-05	0.00312	GAATATTCTAGT	HSF
	Niben101Scf05056g00004	MP00432	76	89	+	9.69697	4.19e-05	0.0026	agctagaatgttct	HSF
	Niben101Scf05056g00004	MP00432	70	83	-	9.63636	4.3e-05	0.0026	TTCTAGCTCATTCT	HSF
	Niben101Scf03438g02001	MP00305	35	49	+	4024-11-01	4.34e-05	0.00358	ttactagaatattct	HSF
	Niben101Scf05948g03017	MP00443	57	75	+	5303-10-01	4.43e-05	0.00253	tctaaaatagtctagaatg	HSF
	Niben101Scf04096g06005	MP00575	246	257	-	11.1818	4.56e-05	0.00325	GAATATTCCATA	HSF
	Niben101Scf00199g02008	MP00508	459	477	+	9.89394	4.61e-05	0.0228	atttcttcatttatcaact	MIKC_MADS
	Niben101Scf05011g01019	MP00331	37	50	+	2879-12-01	4.69e-05	0.00859	actagaatattcta	G2-like
	Niben101Scf05674g00010	MP00402	384	404	-	7121-11-01	4.75e-05	0.023	TTTGTAATTCTTCAACTTTTA	Dof
	Niben101Scf10940g06011	MP00371	70	84	+	5455-10-01	5.25e-05	0.00385	agaatgagctagaat	HSF
	Niben101Scf00261g02004	MP00544	39	52	-	8333-11-01	5.27e-05	0.00584	TCTAGAATATTCTA	G2-like
	Niben101Scf09367g00018	MP00625	29	37	+	13.9725	5.3e-05	0.0296	tagatatta	MYB_related
	Niben101Scf01114g00015	MP00483	383	403	+	9848-10-01	5.37e-05	0.021	ataaaagttgaagaattacaa	Dof
	Niben101Scf04117g06008	MP00252	40	52	-	3636-11-01	5.47e-05	0.00549	TCTAGAATATTCT	G2-like
	Niben101Scf04117g06008	MP00252	171	183	-	3636-11-01	5.47e-05	0.00549	TCTAGAATATTCT	G2-like
	Niben101Scf06318g02007	MP00297	246	256	+	9242-11-01	5.62e-05	0.0219	tatggaatatt	G2-like
	Niben101Scf06867g05005	MP00475	249	259	-	9545-11-01	5.65e-05	0.0102	TAGAATATTCC	G2-like
	Niben101Scf03080g01015	MP00475	249	259	-	9545-11-01	5.65e-05	0.0102	TAGAATATTCC	G2-like
	Niben101Scf02322g06002	MP00107	81	88	+	7475-11-01	5.75e-05	0.00489	gaatgttc	G2-like
	Niben101Scf02322g06002	MP00107	81	88	-	7475-11-01	5.75e-05	0.00489	GAACATTC	G2-like
	Niben101Scf00261g02004	MP00544	248	261	-	6818-11-01	5.75e-05	0.00584	TCTAGAATATTCCA	G2-like
	Niben101Scf04096g06005	MP00575	77	88	-	7273-10-01	5.89e-05	0.00373	GAACATTCTAGC	HSF
	Niben101Scf03150g03007	MP00160	170	180	-	9848-11-01	6.04e-05	0.00621	AGAATATTCTC	G2-like
	Niben101Scf02440g00011	MP00160	170	180	-	9848-11-01	6.04e-05	0.00621	AGAATATTCTC	G2-like
	Niben101Scf00261g02004	MP00544	170	183	-	5758-11-01	6.11e-05	0.00584	TCTAGAATATTCTC	G2-like
	Niben101Scf03438g02001	MP00305	125	139	+	6341-10-01	6.75e-05	0.00495	attctagaagatgat	HSF
	Niben101Scf10940g06011	MP00371	30	44	+	10.0152	6.81e-05	0.00449	agatattactagaat	HSF
	Niben101Scf06867g05005	MP00475	39	49	+	5758-11-01	6.85e-05	0.0102	tagaatattct	G2-like
	Niben101Scf06867g05005	MP00475	40	50	-	5758-11-01	6.85e-05	0.0102	TAGAATATTCT	G2-like
	Niben101Scf06867g05005	MP00475	171	181	-	5758-11-01	6.85e-05	0.0102	TAGAATATTCT	G2-like
	Niben101Scf03080g01015	MP00475	39	49	+	5758-11-01	6.85e-05	0.0102	tagaatattct	G2-like
	Niben101Scf03080g01015	MP00475	40	50	-	5758-11-01	6.85e-05	0.0102	TAGAATATTCT	G2-like
	Niben101Scf03080g01015	MP00475	171	181	-	5758-11-01	6.85e-05	0.0102	TAGAATATTCT	G2-like
	Niben101Scf07223g01008	MP00338	30	41	+	3333-10-01	7.11e-05	0.0362	agatattactag	MYB_related
	Niben101Scf06318g02007	MP00297	160	170	+	4848-11-01	7.62e-05	0.0219	tagagaatgtg	G2-like
	Niben101Scf00868g00005	MP00187	259	273	+	6.69737	7.63e-05	0.00625	agaatgtcgtagaac	HSF
	Niben101Scf02375g11003	MP00089	275	287	+	3.95122	7.8e-05	0.0551	tggaggttgatgc	MYB
	Niben101Scf05011g01019	MP00331	39	52	-	4242-11-01	8.25e-05	0.0109	TCTAGAATATTCTA	G2-like
	Niben101Scf00197g01018	MP00077	460	474	-	3857-10-01	8.31e-05	0.0454	TGATAAATGAAGAAA	MIKC_MADS
	Niben101Scf05948g03017	MP00443	64	82	-	9.15152	8.48e-05	0.00437	TCTAGCTCATTCTAGACTA	HSF
	Niben101Scf01697g05002	MP00288	233	250	-	8857-10-01	8.57e-05	0.0434	CCATATAAGTATCCTAAA	Trihelix
	Niben101Scf08621g01003	MP00614	345	354	-	9.07317	8.63e-05	0.0654	TGGGCTCACA	TCP
	Niben101Scf09590g03004	MP00515	28	41	-	3636-10-01	8.74e-05	0.0426	CTAGTAATATCTAG	MYB_related
	Niben101Scf09217g00012	MP00515	28	41	-	3636-10-01	8.74e-05	0.0425	CTAGTAATATCTAG	MYB_related
	Niben101Scf05056g00004	MP00432	110	123	-	7.81818	8.75e-05	0.00486	TTCCAGAGAACTCC	HSF
	Niben101Scf07030g01003	MP00174	168	182	+	7143-10-01	8.75e-05	0.00608	gtgagaatattctag	G2-like
	Niben101Scf00868g00005	MP00187	30	44	+	6.22368	8.93e-05	0.0065	agatattactagaat	HSF
	Niben101Scf16660g01003	MP00191	217	231	-	10.697	9.88e-05	0.0506	AATATTCATATCTAC	MYB
	Niben101Scf00725g03014	MP00191	217	231	-	10.697	9.88e-05	0.0509	AATATTCATATCTAC	MYB
	Niben101Scf10940g06011	MP00371	31	45	-	17.9394	4.71e-07	0.000317	AGATGATTCTAGAAC	HSF
	Niben101Scf05056g00004	MP00432	32	45	+	17.8333	6.27e-07	0.000418	ttctagaatcatct	HSF
	Niben101Scf03438g02001	MP00305	31	45	+	17.1585	6.42e-07	0.000431	gttctagaatcatct	HSF
	Niben101Scf05948g03017	MP00443	30	48	-	17.1364	8.89e-07	0.000491	ACAAGATGATTCTAGAACA	HSF
	Niben101Scf03326g02004	MP00514	183	194	-	16.7879	1.25e-06	0.000849	GAAGGATCTAGA	HSF
	Niben101Scf00868g00005	MP00187	31	45	-	15.8947	1.7e-06	0.00114	AGATGATTCTAGAAC	HSF
	Niben101Scf05056g00004	MP00432	182	195	+	14.9848	3.57e-06	0.00119	atctagatccttcc	HSF
	Niben101Scf04096g06005	MP00575	183	194	-	15.2727	3.98e-06	0.00213	GAAGGATCTAGA	HSF
	Niben101Scf10940g06011	MP00371	181	195	-	15.0152	4.23e-06	0.00142	GGAAGGATCTAGATA	HSF
	Niben101Scf00868g00005	MP00187	181	195	-	13.5921	5.26e-06	0.00176	GGAAGGATCTAGATA	HSF
	Niben101Scf03326g02004	MP00514	33	44	-	14.7727	5.71e-06	0.00195	GATGATTCTAGA	HSF
	Niben101Scf05948g03017	MP00443	180	198	-	13.8636	7.49e-06	0.00207	CATGGAAGGATCTAGATAC	HSF
	Niben101Scf00868g00005	MP00187	107	121	-	3289-12-01	9.17e-06	0.00205	AGAAGTATCTAGTAT	HSF
	Niben101Scf08341g10005	MP00379	110	120	+	14.1515	9.98e-06	0.00239	ctagatacttc	HSF
	Niben101Scf04691g00002	MP00610	316	335	-	13.6282	1.01e-05	0.00561	TAGAATGAGAAGAAAAGAGT	AP2
	Niben101Scf08341g10005	MP00379	184	194	+	14.1061	1.02e-05	0.00239	ctagatccttc	HSF
	Niben101Scf08341g10005	MP00379	34	44	+	14.0	1.05e-05	0.00239	ctagaatcatc	HSF
	Niben101Scf04096g06005	MP00575	33	44	-	13.3636	1.34e-05	0.00358	GATGATTCTAGA	HSF
	Niben101Scf05056g00004	MP00432	108	121	+	12.0758	1.51e-05	0.00258	tactagatacttct	HSF
	Niben101Scf05056g00004	MP00432	144	157	+	12.0303	1.55e-05	0.00258	atctagagaattct	HSF
	Niben101Scf03438g02001	MP00305	91	105	-	13.0366	1.57e-05	0.00526	CTCCTAGAATTGTCT	HSF
	Niben101Scf10940g06011	MP00371	107	121	-	12.1515	2.3e-05	0.00442	AGAAGTATCTAGTAT	HSF
	Niben101Scf03660g01004	MP00268	11	25	+	13.0149	2.32e-05	0.0109	aaacttgattaacat	ZF-HD
	Niben101Scf00508g09017	MP00540	315	335	+	1.31579	2.54e-05	0.013	aactcttttcttctcattcta	BBR-BPC
	Niben101Scf00152g18004	MP00540	315	335	+	1.31579	2.54e-05	0.013	aactcttttcttctcattcta	BBR-BPC
	Niben101Scf10940g06011	MP00371	143	157	-	9091-11-01	2.63e-05	0.00442	AGAATTCTCTAGATT	HSF
	Niben101Scf22883g00002	MP00271	169	179	+	3134-12-01	2.81e-05	0.0128	taatcattcaa	HD-ZIP
	Niben101Scf03326g02004	MP00514	145	156	-	9545-11-01	3.09e-05	0.00702	GAATTCTCTAGA	HSF
	Niben101Scf08341g10005	MP00379	54	64	+	11.1818	3.68e-05	0.00626	ctagaaaaatc	HSF
	Niben101Scf00868g00005	MP00187	143	157	-	8.71053	3.8e-05	0.00636	AGAATTCTCTAGATT	HSF
	Niben101Scf09075g02003	MP00477	167	176	+	4605-12-01	4.28e-05	0.0253	tataatcatt	HD-ZIP
	Niben101Scf02990g09005	MP00477	167	176	+	4605-12-01	4.28e-05	0.0251	tataatcatt	HD-ZIP
	Niben101Scf04052g01018	MP00253	330	353	-	0.575758	4.51e-05	0.0198	GAGAAGGAGAGTAATATTTAGAAT	BBR-BPC
	Niben101Scf08341g10005	MP00379	146	156	+	5303-10-01	4.62e-05	0.00628	ctagagaattc	HSF
	Niben101Scf04096g06005	MP00575	109	120	-	9545-10-01	5.25e-05	0.00937	GAAGTATCTAGT	HSF
	Niben101Scf03326g02004	MP00514	109	120	-	8182-10-01	5.48e-05	0.00934	GAAGTATCTAGT	HSF
	Niben101Scf01500g01020	MP00550	167	177	+	9242-11-01	5.9e-05	0.025	tataatcattc	HD-ZIP
	Niben101Scf05948g03017	MP00443	106	124	-	9.74242	6.45e-05	0.0087	TTGAGAAGTATCTAGTATC	HSF
	Niben101Scf04953g05009	MP00485	249	268	-	9.18182	6.63e-05	0.034	AAGGCTTTTGTTATTTTATT	C2H2
	Niben101Scf02853g02002	MP00608	341	352	-	9.15789	6.72e-05	0.0411	AGAAGGAGAGTA	C2H2
	Niben101Scf03735g01005	MP00265	172	182	+	6829-10-01	7.16e-05	0.0317	tcattcaagta	WOX
	Niben101Scf00308g01003	MP00398	267	281	-	9.75758	7.47e-05	0.0406	CTTTATATTGAAGAA	NAC
	Niben101Scf05056g00004	MP00432	102	115	-	8.21212	7.55e-05	0.0101	ATCTAGTATCCTCC	HSF
	Niben101Scf20506g01027	MP00439	267	281	+	9091-10-01	7.59e-05	0.048	ttcttcaatataaag	NAC
	Niben101Scf05948g03017	MP00443	142	160	-	9.36364	7.69e-05	0.0087	TATAGAATTCTCTAGATTG	HSF
	Niben101Scf04052g01018	MP00253	316	339	-	-1.28788	7.94e-05	0.0198	TATTTAGAATGAGAAGAAAAGAGT	BBR-BPC
	Niben101Scf00821g01005	MP00220	169	176	-	12.0455	7.95e-05	0.0405	AATGATTA	YABBY
	Niben101Scf05948g03017	MP00443	145	163	+	9697-08-01	9.2e-05	0.0087	tctagagaattctataaac	HSF
	Niben101Scf05056g00004	MP00432	91	104	-	7.60606	9.45e-05	0.0105	TCCTAGAATTGTCT	HSF
	Niben101Scf05948g03017	MP00443	23	41	+	8.90909	9.46e-05	0.0087	catgaggtgttctagaatc	HSF
	Niben101Scf03326g02004	MP00514	103	114	+	9.62121	9.63e-05	0.0131	gaggatactaga	HSF
	Niben101Scf09456g00019	MP00050	168	177	+	3571-11-01	9.8e-05	0.0542	ataatcattc	HD-ZIP

## Sheet: S10
Table S10: Genomic positions and eccDNA abundance of N. benthamiana ecc-producing LTR-retrotransposons
NbT2T coordinates			eccDNA nanopore reads, CPM			Transcribing	Complete
Chr	Start	End	TRV2:P19	TRV2:AtRDR	Buffer_HS
Chr04	144027354	144033023	43.095511	0.0	31.286734	+	+
Chr05	1565502	1567454	223.313104561464	6.33324255685668	71.512535	+	−
Chr06	19634763	19638880	82.2732490489604	0.0	26.817201	−	+
Chr06	19639957	19643199	82.2732490489604	0.0	26.817201	−	−
Chr07	95753288	95755246	168.464271862157	18.9997276705701	80.451602	+	−
Chr10	39373520	39379202	58.7666064635432	12.6664851137134	35.756267	+	+
Chr13	118458020	118459974	50.9310589350707	0.0	31.286734	+	−
Chr18	48970848	48976529	191.970914447574	6.33324255685668	58.103935	−	+
Chr19	117042633	117044590	141.039855512504	6.33324255685668	80.451602	−	−
Chr19	117045782	117047740	144.957629276740	6.33324255685668	80.451602	−	−

[truncated: 2 more sheets: S11, S12]
